# Supplementary material for: Prediction and injury risk based on movement patterns and flexibility in a 6-month prospective study among physically active adults
Source: PeerJ. 2021 May 18;9:e11399. doi: 10.7717/peerj.11399 (PMC8139277; doi:10.7717/peerj.11399)
Supplement: Supplemental Information 3 — Morphological measurements, FMS test scores, sit-and-reach test scores, and a number of injuries. [file peerj-09-11399-s003.xlsx]

## Sheet: database
NR	age	bodyweight	bodyheight	BMI	flexibility_sit&reach	FMS_OVERALL	deep sqat	trunk stabilty push-up	hurdle step	in line lunge	shoulder mobility	active straight leg raise	rotary stabilty	physical activity level IPAQ	physical acitity level 2 IPAQ	all injuries - first measurment (retrospective)	head neck torso injury (retrospective)	upper limb lfet injury (retrospective)	upper limb right injury (retrospective)	lower limb left injury (retrospective)	lower limb right injury (retrospective)	all injuries - 2ndmeasurment (prospective)	head neck torso 2 injury (prospective)	upper limb lfet 2nd injury (prospective)	upper limb right 2nd injury (prospective)	lower limb left 2nd injury (prospective)	lower limb right 2nd injury (prospective)
1	24.8822	72.5	1.77	23.1415	11	18	3	3	3	3	1	3	2	840	7632	0	0	0	0	0	0	0	0	0	0	0	0
2	23.6219	80	1.77	25.5	4	12	1	1	3	1	3	2	1	1794	1447.5	1	0	0	0	1	0	0	0	0	0	0	0
3	22.0219	57	1.75	18.6122	9	15	2	1	2	3	3	2	2	3252	4575	0	0	0	0	0	0	0	0	0	0	0	0
4	22.0685	56	1.61	21.6041	12	15	1	1	2	2	3	3	3	3306	5013	3	2	0	0	0	1	0	0	0	0	0	0
5	23.8247	91	1.91	24.9445	14	7	0	0	3	1	1	2	0	3714	4146	1	1	0	0	0	0	3	2	1	0	0	0
6	23.4493	95	1.73	31.7418	14	12	1	3	2	2	1	1	2	4452	2754	0	0	0	0	0	0	3	0	0	3	0	0
7	23.1671	73	1.73	24.3911	8	13	2	3	2	2	2	1	1	2286	3672	10	0	2	2	3	3	2	0	0	0	2	0
8	23.6466	55	1.59	21.7555	19	17	2	2	2	3	3	3	2	3972	1668	0	0	0	0	0	0	0	0	0	0	0	0
9	24.7288	64	1.79	19.9744	11	15	1	3	2	2	3	2	2	2106	2106	0	0	0	0	0	0	0	0	0	0	0	0
10	24.0301	52	1.63	19.5717	6	12	1	1	2	2	2	2	2	975	1786.5	0	0	0	0	0	0	0	0	0	0	0	0
11	23.2575	61	1.72	20.6193	8	16	1	2	3	2	3	3	2	9575	10038	0	0	0	0	0	0	0	0	0	0	0	0
12	24.2356	50	1.68	17.7154	23	17	2	1	3	3	3	3	2	3528	4830	0	0	0	0	0	0	0	0	0	0	0	0
13	21.9644	71	1.68	25.1559	23	16	2	2	1	3	3	3	2	758	2438	0	0	0	0	0	0	0	0	0	0	0	0
14	23.2247	54	1.63	20.3244	19	17	2	2	2	3	3	3	2	3252	1386	0	0	0	0	0	0	0	0	0	0	0	0
15	23.8685	93.6	1.81	28.5706	8	15	2	2	3	2	2	2	2	2786	6906	0	0	0	0	0	0	0	0	0	0	0	0
16	22.3233	72	1.74	23.7812	12	14	1	3	2	2	2	2	2	2634	11760	0	0	0	0	0	0	0	0	0	0	0	0
17	22.7452	107	1.96	27.853	10	11	0	3	3	0	2	2	2	3144	5379	1	0	0	0	1	0	1	0	0	0	1	0
18	23.2164	80	1.8	24.6914	12	13	2	3	2	1	2	1	2	697	3144	5	5	0	0	0	0	1	0	0	0	0	1
19	24.8548	79	1.67	29.4	19	18	2	3	2	3	3	3	2	3492	1038	0	0	0	0	0	0	0	0	0	0	0	0
20	23.3041	94	1.7	32.526	5	13	2	2	2	2	1	2	2	8784	4242	3	0	1	0	1	1	0	0	0	0	0	0
21	24.2	86	1.9	23.8227	9	16	2	3	2	3	1	3	2	3055	4137	0	0	0	0	0	0	0	0	0	0	0	0
22	23.5123	77	1.85	22.4982	7	11	2	1	2	2	1	1	2	2613	9093	0	0	0	0	0	0	1	1	0	0	0	0
23	22.1205	96	1.79	29.9616	12	11	1	2	2	2	1	1	2	1946	1173	0	0	0	0	0	0	0	0	0	0	0	0
24	22.7863	53	1.7	18.3391	16	15	2	1	2	2	3	3	2	792	636	0	0	0	0	0	0	0	0	0	0	0	0
25	23.2055	91	1.9	25.2078	27	17	3	3	2	2	3	2	2	8940	9972	0	0	0	0	0	0	0	0	0	0	0	0
26	23.6932	75	1.8	23.1481	9	15	2	2	2	3	2	2	2	3906	3135	0	0	0	0	0	0	0	0	0	0	0	0
27	25.8082	67	1.75	21.8776	16	19	3	3	3	3	2	3	2	3135	4518	0	0	0	0	0	0	0	0	0	0	0	0
28	23.4082	79	1.82	23.8498	11	16	2	2	3	3	2	2	2	1032	918	0	0	0	0	0	0	0	0	0	0	0	0
29	24.5562	89	1.89	24.9153	13	18	2	3	3	3	2	3	2	9855	10344	3	0	0	0	1	2	1	0	0	0	1	0
30	23.7507	55	1.66	19.9594	2	15	3	1	2	3	2	2	2	2622	1884	0	0	0	0	0	0	0	0	0	0	0	0
31	23.263	87	1.85	25.42	8	15	2	3	3	2	1	2	2	3150	2676	1	0	0	0	0	1	0	0	0	0	0	0
32	25.3425	89	1.91	24.3963	17	17	1	3	3	2	3	3	2	8940	6750	0	0	0	0	0	0	0	0	0	0	0	0
33	25.7233	91	1.78	28.7211	8	13	1	1	2	2	3	2	2	1550	3474	2	0	0	2	0	0	2	2	0	0	0	0
34	24.0493	57	1.67	20.4382	17	13	2	2	2	2	2	1	2	5598	3573	2	2	0	0	0	0	2	2	0	0	0	0
35	22.2877	59	1.65	21.6713	23	17	1	3	2	3	2	3	3	1579.5	5018	0	0	0	0	0	0	0	0	0	0	0	0
36	22.0356	71	1.8	21.9136	-10	13	1	2	2	2	3	1	2	8586	6933	4	0	0	0	2	2	3	0	1	0	1	1
37	22.3808	59	1.71	20.1771	13	12	1	1	2	3	1	2	2	5266	2453	0	0	0	0	0	0	0	0	0	0	0	0
38	25.8521	80	1.69	28.0102	9	13	1	2	2	1	3	3	1	9306	3148.5	1	0	0	0	0	1	0	0	0	0	0	0
39	23.0603	79.5	1.78	25.0915	11	15	2	3	1	2	2	3	2	4404	4644	0	0	0	0	0	0	0	0	0	0	0	0
40	22.7041	50	1.61	19.2894	14	13	1	1	2	3	1	3	2	615	625.5	0	0	0	0	0	0	0	0	0	0	0	0
41	24.3068	70	1.74	23.1206	24	18	2	3	2	3	3	3	2	8274	7916	0	0	0	0	0	0	0	0	0	0	0	0
42	22.1151	60	1.66	21.7738	17	13	1	1	2	2	3	2	2	7560	7472	2	0	1	0	1	0	0	0	0	0	0	0
43	22.6247	66	1.67	23.6652	23	16	2	3	2	1	3	3	2	3573	4038	0	0	0	0	0	0	1	0	0	0	0	1
44	26.0192	92	1.83	27.4717	20	18	3	3	2	3	2	3	2	5706	4230	1	0	0	0	0	1	0	0	0	0	0	0
45	23.989	73	1.74	24.1115	2	18	3	2	3	3	3	2	2	6337.5	6426	0	0	0	0	0	0	0	0	0	0	0	0
46	22.6247	53	1.58	21.2306	18	12	1	1	1	2	2	3	2	1215	2382	0	0	0	0	0	0	0	0	0	0	0	0
47	24.1288	52	1.68	18.424	5	16	2	2	2	3	3	2	2	3619	3192	0	0	0	0	0	0	0	0	0	0	0	0
48	22.4712	66	1.65	24.2424	10	11	1	1	2	1	2	2	2	660	4224	5	0	0	0	4	1	0	0	0	0	0	0
49	22.6959	50	1.53	21.35	20	15	1	2	2	2	3	3	2	3510	2736	0	0	0	0	0	0	0	0	0	0	0	0
50	23.9973	81	1.82	24.4536	16	15	2	3	2	2	2	2	2	1008	985.5	0	0	0	0	0	0	0	0	0	0	0	0
51	24.4164	48	1.61	18.5178	10	17	3	1	3	2	3	3	2	924	3759	3	1	0	0	1	1	0	0	0	0	0	0
52	22.326	82	1.78	25.8806	10	16	3	2	2	3	2	2	2	3234	645	0	0	0	0	0	0	0	0	0	0	0	0
53	22.2027	55	1.71	18.8092	28	14	1	1	2	2	3	3	2	3252	2346	0	0	0	0	0	0	0	0	0	0	0	0
54	23.9836	92.4	1.74	30.5192	26	15	2	2	2	1	3	3	2	3615	5466	0	0	0	0	0	0	0	0	0	0	0	0
55	23.8274	70	1.73	23.3887	23	17	3	2	3	1	3	3	2	2293	2702	0	0	0	0	0	0	0	0	0	0	0	0
56	24.2164	54	1.6	21.0937	18	13	1	1	2	1	3	3	2	3306	3453	0	0	0	0	0	0	1	1	0	0	0	0
57	22.3014	71	1.71	24.281	20	15	1	2	2	2	3	3	2	4950	2506	0	0	0	0	0	0	0	0	0	0	0	0
58	23.4658	75	1.79	23.4075	10	11	1	2	2	1	2	1	2	9704	9891	1	0	0	0	0	1	2	2	0	0	0	0
59	23.8795	65	1.78	20.5151	4	13	1	2	2	3	3	1	1	2688	7890	0	0	0	0	0	0	0	0	0	0	0	0
60	23.926	84	1.91	23.0257	3	15	2	3	2	3	2	1	2	2148	3702	0	0	0	0	0	0	0	0	0	0	0	0
61	23.063	78	1.77	24.8971	13	15	1	3	3	2	2	2	2	3748.5	4638	0	0	0	0	0	0	2	0	0	0	2	0
62	24.6877	79	1.81	24.114	9	16	3	3	2	2	3	1	2	8106	1596	0	0	0	0	0	0	0	0	0	0	0	0
63	24.5699	77	1.78	24.3025	13	16	2	3	2	3	1	3	2	3993	3036	0	0	0	0	0	0	0	0	0	0	0	0
64	23.9178	70.5	1.8	21.7593	8	19	3	3	3	3	3	2	2	819	758	0	0	0	0	0	0	0	0	0	0	0	0
65	23.7534	91	1.82	27.4725	18	11	1	2	2	2	2	0	2	1920	1539	1	0	0	0	1	0	2	0	2	0	0	0
66	26.4658	78	1.79	24.3438	9	17	3	3	2	3	1	2	3	4866	2106	3	3	0	0	0	0	0	0	0	0	0	0
67	23.926	68	1.63	25.5937	18	13	2	3	2	2	1	1	2	3200	2394	1	0	0	0	0	1	2	0	0	0	0	2
68	22.7671	80	1.88	22.6347	3	14	2	3	2	2	2	1	2	4479	5466	0	0	0	0	0	0	0	0	0	0	0	0
69	22.4438	59	1.62	22.4813	23	16	2	2	2	2	3	3	2	2553	10710	0	0	0	0	0	0	0	0	0	0	0	0
70	23.0411	61	1.68	21.6128	15	16	1	3	3	2	2	3	2	3939	3840	0	0	0	0	0	0	4	0	1	0	1	2
71	22.2603	87	1.79	27.1527	18	13	1	3	1	2	1	3	2	1807.5	4398	3	0	0	2	0	1	0	0	0	0	0	0
72	23.0055	89	1.85	26.0044	-2	15	1	3	3	2	1	3	2	7332	9252	0	0	0	0	0	0	0	0	0	0	0	0
73	23.811	66	1.66	23.9512	16	16	1	3	3	2	2	3	2	8280	9586.5	0	0	0	0	0	0	0	0	0	0	0	0
74	23.2575	92	1.9	25.4848	3	14	1	3	2	2	2	2	2	4914	4272	1	0	0	0	0	1	1	0	0	1	0	0
75	23.589	85	1.8	26.2346	18	16	1	3	2	3	2	3	2	5724	8316	0	0	0	0	0	0	0	0	0	0	0	0
76	22.0137	65	1.79	20.2865	11	15	1	1	3	3	2	3	2	693	675	0	0	0	0	0	0	0	0	0	0	0	0
77	24.7644	62	1.67	22.231	5	13	2	1	2	2	2	3	1	1297.5	3973	6	0	0	2	4	0	0	0	0	0	0	0
78	22.2384	47	1.62	17.9089	11	14	1	1	2	2	3	3	2	2148	838	0	0	0	0	0	0	0	0	0	0	0	0
79	23.9014	81	1.82	24.4536	9.5	18	1	3	3	3	3	3	2	2097	2208	0	0	0	0	0	0	0	0	0	0	0	0
80	23.7096	77.5	1.8	23.9198	9	17	2	3	3	3	3	1	2	1704	2775	0	0	0	0	0	0	0	0	0	0	0	0
81	25.4274	80	1.73	26.7299	-9	14	1	3	2	3	2	1	2	8250	3412.5	1	0	0	0	0	1	0	0	0	0	0	0
82	24.6082	71	1.73	23.7228	11	12	1	2	2	3	1	1	2	1746	2718	0	0	0	0	0	0	2	0	0	0	0	2
83	22.3178	76	1.76	24.5351	12	15	2	3	2	2	1	3	2	2260	1497	3	1	0	1	1	0	3	0	1	0	1	1
84	24.7562	80	1.82	24.1	16	15	2	3	2	2	1	2	3	8106	9093	0	0	0	0	0	0	0	0	0	0	0	0
85	23.2329	75	1.81	22.8931	4	13	1	3	2	1	3	1	2	3066	4293	5	0	0	0	2	3	1	0	0	0	0	1
86	24.7288	92	1.86	26.5927	12.5	16	2	3	3	3	2	1	2	3276	4860	0	0	0	0	0	0	0	0	0	0	0	0
87	22.2411	85	1.74	28.075	17	16	1	3	3	3	1	3	2	1512	1752	2	0	0	0	1	1	0	0	0	0	0	0
88	27.6438	88	1.83	26.2773	17	17	2	3	2	3	2	3	2	1404	5172	0	0	0	0	0	0	0	0	0	0	0	0
89	24.9041	110	1.95	28.92	7	15	1	3	2	3	2	2	2	7980	4479	0	0	0	0	0	0	2	0	1	1	0	0
90	23.5808	68	1.75	22.2041	19	18	2	3	3	2	3	3	2	4260	7572	0	0	0	0	0	0	0	0	0	0	0	0
91	23.4356	87	1.89	24.23	12	18	2	3	3	2	3	3	2	3066	3277.5	0	0	0	0	0	0	0	0	0	0	0	0
92	23.3178	85	1.8	26.2346	12	15	2	3	2	3	1	2	2	3342	5142	4	0	0	0	0	4	2	0	0	0	0	2
93	23.1863	107	1.92	29.0256	6	14	2	3	2	2	1	2	2	2373	5913	0	0	0	0	0	0	0	0	0	0	0	0
94	23.1479	68	1.76	21.9525	5	11	1	2	1	2	2	1	2	3870	2700	0	0	0	0	0	0	0	0	0	0	0	0
95	23.011	82	1.8	25.3086	9	16	1	3	2	3	2	3	2	1399.5	3277.5	0	0	0	0	0	0	0	0	0	0	0	0
96	23.7151	46	1.53	19.6506	29	17	3	2	2	2	3	3	2	1188	2724	0	0	0	0	0	0	0	0	0	0	0	0
97	23.6548	66	1.83	19.708	11	13	1	1	2	3	2	2	2	2295	4992	0	0	0	0	0	0	0	0	0	0	0	0
98	22.0795	70	1.76	22.5981	18	15	2	2	2	3	2	2	2	6639	6372	0	0	0	0	0	0	0	0	0	0	0	0
99	25.0411	64	1.72	21.6333	18	21	3	3	3	3	3	3	3	6399	2706	0	0	0	0	0	0	0	0	0	0	0	0
100	22.6	70	1.59	27.6888	13	12	1	1	2	2	2	2	2	1386	912	2	0	0	1	0	1	0	0	0	0	0	0
101	22.2027	91	1.81	27.7769	22	19	3	3	2	3	3	3	2	7866	7590	0	0	0	0	0	0	0	0	0	0	0	0
102	22.9233	63	1.67	22.5896	15	16	2	1	3	3	1	3	3	749	3168	0	0	0	0	0	0	0	0	0	0	0	0
103	24.989	82.1	1.75	26.8082	17	17	3	3	3	3	1	2	2	3342	6876	2	0	0	0	2	0	3	1	1	0	1	0
104	25.9342	58	1.54	24.4561	16	17	3	1	2	3	3	3	2	2148	2053	0	0	0	0	0	0	0	0	0	0	0	0
105	22.1397	75	1.73	25.0593	15	18	3	3	2	3	3	2	2	5706	4626	0	0	0	0	0	0	0	0	0	0	0	0
106	22.1534	78	1.76	25.1808	8	11	1	3	2	1	1	1	2	8302	6919.5	0	0	0	0	0	0	0	0	0	0	0	0
107	23.8356	82	1.91	22.4775	8	15	3	2	1	3	2	2	2	1611	1908	1	0	0	0	0	1	0	0	0	0	0	0
108	21.9644	81	1.8	25	14	12	1	2	1	1	3	2	2	7386	3093	2	0	0	0	0	2	0	0	0	0	0	0
109	22.9068	63	1.63	23.7118	-2	19	3	3	3	3	2	2	3	3195	1482	0	0	0	0	0	0	0	0	0	0	0	0
110	22.9068	55	1.59	21.7555	19	17	2	2	2	3	3	3	2	5424	4266	2	0	0	0	0	2	0	0	0	0	0	0
111	22.8082	79	1.77	25.2163	15	15	3	1	2	2	2	3	2	5340	8730	0	0	0	0	0	0	0	0	0	0	0	0
112	24.9945	68	1.69	23.8087	11	13	1	1	2	2	3	3	1	4386	4866	1	0	0	0	0	1	0	0	0	0	0	0
113	23.1178	58	1.69	20.4	15	15	1	1	2	3	3	3	2	2457	5412	0	0	0	0	0	0	0	0	0	0	0	0
114	22.8438	79	1.71	27.0169	8	11	1	1	2	2	2	1	2	3363	4158	0	0	0	0	0	0	1	1	0	0	0	0
115	22.7918	64	1.76	20.6612	31	18	3	2	2	3	3	3	2	2346	7758	0	0	0	0	0	0	0	0	0	0	0	0
116	23.0137	56	1.59	22.151	9	17	3	0	3	2	3	3	3	3588	3192	0	0	0	0	0	0	0	0	0	0	0	0
117	24.9342	62	1.76	20.0155	8	16	1	2	2	3	3	2	3	2232	1716	0	0	0	0	0	0	0	0	0	0	0	0
118	23.7973	82	1.83	24.4857	9	12	2	1	2	2	1	2	2	2706	10380	0	0	0	0	0	0	0	0	0	0	0	0
119	22.4932	83	1.7	28.7197	18	15	1	2	2	2	3	3	2	3359.5	3252	0	0	0	0	0	0	0	0	0	0	0	0
120	22.5945	68	1.6	26.5625	12	16	1	3	2	3	2	3	2	705	2217	0	0	0	0	0	0	0	0	0	0	0	0
121	23.1288	55	1.7	19.0311	17	17	3	1	3	2	3	2	3	1638	1518	2	0	0	0	2	0	0	0	0	0	0	0
122	23.5562	76	1.83	22.694	7	16	2	2	3	3	1	3	2	5502	4902	0	0	0	0	0	0	0	0	0	0	0	0
123	23.737	63	1.57	25.5588	7.5	12	1	1	2	1	2	3	2	3192	7704	0	0	0	0	0	0	0	0	0	0	0	0
